# Supplementary material for: Thickness-Dependent Gilbert Damping and Soft Magnetism in Metal/Co-Fe-B/Metal Sandwich Structure
Source: Nanomaterials (Basel). 2024 Mar 28;14(7):596. doi: 10.3390/nano14070596 (PMC11013670; doi:10.3390/nano14070596)
Supplement: Supplementary file 1 [file nanomaterials-14-00596-s001.zip]

Archive with 1 entries (1 files):
- nanomaterials-2923401-supplementary.pdf
